# Supplementary material for: Very-Low-Frequency Spike–Wave Complex Partial Motor Seizure Mimicking Canine Idiopathic Head Tremor Syndrome in a Dog
Source: Vet Sci. 2023 Jul 19;10(7):472. doi: 10.3390/vetsci10070472 (PMC10383875; doi:10.3390/vetsci10070472)
Supplement: Supplementary file 1 [file vetsci-10-00472-s001.zip]

Archive with 1 entries (1 files):
- Video 1. Vertical head movements.mp4
